# Supplementary material for: Comparative Analysis of Transposable Elements in the Genomes of Citrus and Citrus-Related Genera
Source: Plants (Basel). 2024 Sep 3;13(17):2462. doi: 10.3390/plants13172462 (PMC11397423; doi:10.3390/plants13172462)
Supplement: Supplementary file 1 [file plants-13-02462-s001.zip]

Archive with 2 entries (2 files):
- plants_Supplementary.xlsx
- Supplementary Figures.pdf
