# Supplementary material for: Comparative Analysis of Transposable Elements in the Genomes of Citrus and Citrus-Related Genera
Source: Plants (Basel). 2024 Sep 3;13(17):2462. doi: 10.3390/plants13172462 (PMC11397423; doi:10.3390/plants13172462)
Supplement: Supplementary file 1 [file plants-13-02462-s001.zip › plants_Supplementary.xlsx]

## Sheet: S1
Supplementary Table S1. Summary of the TE Annotations
Samples	Class	Order	Superfamily	Count	Length(bp)	Percent	Name
XGF	ClassI	LTR	Copia	43138	39735260	0.1119	original annotations
ZGYCC	ClassI	LTR	Copia	39573	36144880	0.0991	original annotations
GCF	ClassI	LTR	Copia	26097	25969417	0.088	original annotations
LW	ClassI	LTR	Copia	30188	33380461	0.085	original annotations
JLX	ClassI	LTR	Copia	14664	11370924	0.0523	original annotations
HH	ClassI	LTR	Copia	35320	33020036	0.093	original annotations
HP	ClassI	LTR	Copia	33336	25851074	0.0825	original annotations
AEG	ClassI	LTR	Copia	18408	21071686	0.0763	original annotations
ZK	ClassI	LTR	Copia	28454	27479171	0.0907	original annotations
SWO	ClassI	LTR	Copia	29411	29052616	0.0864	original annotations
GJ	ClassI	LTR	Copia	30752	32749610	0.1012	original annotations
JZ	ClassI	LTR	Copia	46707	33651908	0.0992	original annotations
HKC	ClassI	LTR	Copia	34893	32672015	0.1075	original annotations
SYT	ClassI	LTR	Copia	30712	27472064	0.0801	original annotations
MSYG	ClassI	LTR	Copia	35003	33547923	0.0904	original annotations
CMJ	ClassI	LTR	Copia	34304	34501532	0.094	original annotations
AZM	ClassI	LTR	Copia	37144	40799904	0.114	original annotations
HWB	ClassI	LTR	Copia	38252	34719694	0.1007	original annotations
RL	ClassI	LTR	Copia	44352	39629892	0.1072	original annotations
CGI	ClassI	LTR	Copia	48561	48479881	0.1157	original annotations
XGF	ClassI	LTR	Gypsy	46858	46603781	0.1313	original annotations
ZGYCC	ClassI	LTR	Gypsy	44669	70756193	0.194	original annotations
GCF	ClassI	LTR	Gypsy	35271	38834657	0.1316	original annotations
LW	ClassI	LTR	Gypsy	38563	41287914	0.1051	original annotations
JLX	ClassI	LTR	Gypsy	14655	12271288	0.0564	original annotations
HH	ClassI	LTR	Gypsy	46487	46419798	0.1307	original annotations
HP	ClassI	LTR	Gypsy	38752	36754467	0.1173	original annotations
AEG	ClassI	LTR	Gypsy	37921	39104305	0.1417	original annotations
ZK	ClassI	LTR	Gypsy	46101	47520103	0.1568	original annotations
SWO	ClassI	LTR	Gypsy	42226	45614740	0.1356	original annotations
GJ	ClassI	LTR	Gypsy	40080	46425378	0.1434	original annotations
JZ	ClassI	LTR	Gypsy	60279	45872439	0.1352	original annotations
HKC	ClassI	LTR	Gypsy	28501	29548886	0.0972	original annotations
SYT	ClassI	LTR	Gypsy	53190	39144768	0.1142	original annotations
MSYG	ClassI	LTR	Gypsy	42115	45909826	0.1238	original annotations
CMJ	ClassI	LTR	Gypsy	51499	58687005	0.1599	original annotations
AZM	ClassI	LTR	Gypsy	51286	56100748	0.1567	original annotations
HWB	ClassI	LTR	Gypsy	51902	51641582	0.1497	original annotations
RL	ClassI	LTR	Gypsy	53351	44013218	0.1191	original annotations
CGI	ClassI	LTR	Gypsy	62639	63121348	0.1506	original annotations
XGF	ClassI	LTR	unknown	18789	15253244	0.043	original annotations
ZGYCC	ClassI	LTR	unknown	18227	10698865	0.0293	original annotations
GCF	ClassI	LTR	unknown	11970	5756311	0.0195	original annotations
LW	ClassI	LTR	unknown	26241	11777052	0.03	original annotations
JLX	ClassI	LTR	unknown	7261	3464059	0.0159	original annotations
HH	ClassI	LTR	unknown	16329	7404156	0.0208	original annotations
HP	ClassI	LTR	unknown	15394	8317315	0.0266	original annotations
AEG	ClassI	LTR	unknown	14004	6721182	0.0244	original annotations
ZK	ClassI	LTR	unknown	18674	7695111	0.0254	original annotations
SWO	ClassI	LTR	unknown	22866	10546639	0.0314	original annotations
GJ	ClassI	LTR	unknown	16496	9477674	0.0293	original annotations
JZ	ClassI	LTR	unknown	73312	11830667	0.0349	original annotations
HKC	ClassI	LTR	unknown	17625	9326079	0.0307	original annotations
SYT	ClassI	LTR	unknown	32875	12218445	0.0356	original annotations
MSYG	ClassI	LTR	unknown	18382	9064248	0.0244	original annotations
CMJ	ClassI	LTR	unknown	27136	13844473	0.0377	original annotations
AZM	ClassI	LTR	unknown	29141	15780831	0.0441	original annotations
HWB	ClassI	LTR	unknown	23303	12872654	0.0373	original annotations
RL	ClassI	LTR	unknown	28712	13719314	0.0371	original annotations
CGI	ClassI	LTR	unknown	28435	14975388	0.0357	original annotations
XGF	ClassI	LINE	LINE_element	1066	396421	0.0011	original annotations
ZGYCC	ClassI	LINE	LINE_element	977	526048	0.0014	original annotations
GCF	ClassI	LINE	LINE_element	1175	1213439	0.0041	original annotations
LW	ClassI	LINE	LINE_element	1451	1367289	0.0035	original annotations
JLX	ClassI	LINE	LINE_element	670	466607	0.0021	original annotations
HH	ClassI	LINE	LINE_element	1575	831814	0.0023	original annotations
HP	ClassI	LINE	LINE_element	1004	610021	0.0019	original annotations
AEG	ClassI	LINE	LINE_element	807	1284520	0.0047	original annotations
ZK	ClassI	LINE	LINE_element	1731	1259575	0.0042	original annotations
SWO	ClassI	LINE	LINE_element	1216	971176	0.0029	original annotations
GJ	ClassI	LINE	LINE_element	1755	1297191	0.004	original annotations
JZ	ClassI	LINE	LINE_element	2227	1352282	0.004	original annotations
HKC	ClassI	LINE	LINE_element	1502	1128999	0.0037	original annotations
SYT	ClassI	LINE	LINE_element	1119	850917	0.0025	original annotations
MSYG	ClassI	LINE	LINE_element	1691	2075489	0.0056	original annotations
CMJ	ClassI	LINE	LINE_element	1503	1222588	0.0033	original annotations
AZM	ClassI	LINE	LINE_element	1638	808625	0.0023	original annotations
HWB	ClassI	LINE	LINE_element	1494	1665226	0.0048	original annotations
RL	ClassI	LINE	LINE_element	1976	747386	0.002	original annotations
CGI	ClassI	LINE	LINE_element	1678	1055333	0.0025	original annotations
XGF	ClassI	Class I_unknown	unknown	603	695399	0.002	original annotations
ZGYCC	ClassI	Class I_unknown	unknown	521	336064	0.0009	original annotations
GCF	ClassI	Class I_unknown	unknown	563	410298	0.0014	original annotations
LW	ClassI	Class I_unknown	unknown	762	760878	0.0019	original annotations
JLX	ClassI	Class I_unknown	unknown	443	293959	0.0014	original annotations
HH	ClassI	Class I_unknown	unknown	501	393671	0.0011	original annotations
HP	ClassI	Class I_unknown	unknown	2304	3833296	0.0122	original annotations
AEG	ClassI	Class I_unknown	unknown	476	434131	0.0016	original annotations
ZK	ClassI	Class I_unknown	unknown	687	526616	0.0017	original annotations
SWO	ClassI	Class I_unknown	unknown	548	292524	0.0009	original annotations
GJ	ClassI	Class I_unknown	unknown	465	235883	0.0007	original annotations
JZ	ClassI	Class I_unknown	unknown	558	371944	0.0011	original annotations
HKC	ClassI	Class I_unknown	unknown	322	219871	0.0007	original annotations
SYT	ClassI	Class I_unknown	unknown	1267	1053667	0.0031	original annotations
MSYG	ClassI	Class I_unknown	unknown	527	427469	0.0012	original annotations
CMJ	ClassI	Class I_unknown	unknown	740	536683	0.0015	original annotations
AZM	ClassI	Class I_unknown	unknown	515	246939	0.0007	original annotations
HWB	ClassI	Class I_unknown	unknown	785	336717	0.001	original annotations
RL	ClassI	Class I_unknown	unknown	532	412007	0.0011	original annotations
CGI	ClassI	Class I_unknown	unknown	553	684447	0.0016	original annotations
XGF	Repeat	Repeat_region	repeat_region	76714	26138893	0.0736	original annotations
ZGYCC	Repeat	Repeat_region	repeat_region	80990	27430115	0.0752	original annotations
GCF	Repeat	Repeat_region	repeat_region	53905	16352667	0.0554	original annotations
LW	Repeat	Repeat_region	repeat_region	277148	92508784	0.2355	original annotations
JLX	Repeat	Repeat_region	repeat_region	41374	13298702	0.0612	original annotations
HH	Repeat	Repeat_region	repeat_region	82030	27794582	0.0783	original annotations
HP	Repeat	Repeat_region	repeat_region	68394	19989425	0.0638	original annotations
AEG	Repeat	Repeat_region	repeat_region	56348	18531096	0.0671	original annotations
ZK	Repeat	Repeat_region	repeat_region	53875	17851702	0.0589	original annotations
SWO	Repeat	Repeat_region	repeat_region	58795	47929390	0.1425	original annotations
GJ	Repeat	Repeat_region	repeat_region	70040	23088208	0.0713	original annotations
JZ	Repeat	Repeat_region	repeat_region	88973	25968527	0.0765	original annotations
HKC	Repeat	Repeat_region	repeat_region	60724	19487292	0.0641	original annotations
SYT	Repeat	Repeat_region	repeat_region	72363	24755683	0.0722	original annotations
MSYG	Repeat	Repeat_region	repeat_region	67013	21461081	0.0578	original annotations
CMJ	Repeat	Repeat_region	repeat_region	93087	31827289	0.0867	original annotations
AZM	Repeat	Repeat_region	repeat_region	59840	20024402	0.0559	original annotations
HWB	Repeat	Repeat_region	repeat_region	74045	29263122	0.0848	original annotations
RL	Repeat	Repeat_region	repeat_region	76449	24040556	0.065	original annotations
CGI	Repeat	Repeat_region	repeat_region	70738	22606203	0.0539	original annotations
XGF	ClassII	TIR	CACTA	18573	7579953	0.0214	original annotations
ZGYCC	ClassII	TIR	CACTA	13124	5798821	0.0159	original annotations
GCF	ClassII	TIR	CACTA	16908	6552460	0.0222	original annotations
LW	ClassII	TIR	CACTA	9776	4113683	0.0105	original annotations
JLX	ClassII	TIR	CACTA	11185	4300428	0.0198	original annotations
HH	ClassII	TIR	CACTA	18853	7684328	0.0216	original annotations
HP	ClassII	TIR	CACTA	16886	6903670	0.022	original annotations
AEG	ClassII	TIR	CACTA	5180	2096211	0.0076	original annotations
ZK	ClassII	TIR	CACTA	12861	4720426	0.0156	original annotations
SWO	ClassII	TIR	CACTA	16607	6223762	0.0185	original annotations
GJ	ClassII	TIR	CACTA	13290	5404465	0.0167	original annotations
JZ	ClassII	TIR	CACTA	19414	6879275	0.0203	original annotations
HKC	ClassII	TIR	CACTA	12407	4784255	0.0157	original annotations
SYT	ClassII	TIR	CACTA	15417	6486993	0.0189	original annotations
MSYG	ClassII	TIR	CACTA	15150	5654331	0.0152	original annotations
CMJ	ClassII	TIR	CACTA	21682	8096812	0.0221	original annotations
AZM	ClassII	TIR	CACTA	14106	5932028	0.0166	original annotations
HWB	ClassII	TIR	CACTA	13188	5909073	0.0171	original annotations
RL	ClassII	TIR	CACTA	16259	5895327	0.016	original annotations
CGI	ClassII	TIR	CACTA	19936	8808388	0.021	original annotations
XGF	ClassII	TIR	hAT	19857	8463767	0.0238	original annotations
ZGYCC	ClassII	TIR	hAT	20583	8894850	0.0244	original annotations
GCF	ClassII	TIR	hAT	22941	8806510	0.0298	original annotations
LW	ClassII	TIR	hAT	20563	8815792	0.0224	original annotations
JLX	ClassII	TIR	hAT	11461	5069960	0.0233	original annotations
HH	ClassII	TIR	hAT	26595	13056601	0.0368	original annotations
HP	ClassII	TIR	hAT	23145	9560306	0.0305	original annotations
AEG	ClassII	TIR	hAT	3359	1504151	0.0054	original annotations
ZK	ClassII	TIR	hAT	13397	8015604	0.0265	original annotations
SWO	ClassII	TIR	hAT	17981	8471491	0.0252	original annotations
GJ	ClassII	TIR	hAT	21089	9197362	0.0284	original annotations
JZ	ClassII	TIR	hAT	21848	9022210	0.0266	original annotations
HKC	ClassII	TIR	hAT	16582	7365602	0.0242	original annotations
SYT	ClassII	TIR	hAT	32774	11823300	0.0345	original annotations
MSYG	ClassII	TIR	hAT	16982	7661428	0.0207	original annotations
CMJ	ClassII	TIR	hAT	25314	10593188	0.0289	original annotations
AZM	ClassII	TIR	hAT	20854	9744973	0.0272	original annotations
HWB	ClassII	TIR	hAT	21459	9239059	0.0268	original annotations
RL	ClassII	TIR	hAT	36971	25710158	0.0696	original annotations
CGI	ClassII	TIR	hAT	26069	50784277	0.1212	original annotations
XGF	ClassII	TIR	Mutator	36794	13467945	0.0379	original annotations
ZGYCC	ClassII	TIR	Mutator	30969	11513658	0.0316	original annotations
GCF	ClassII	TIR	Mutator	34495	17969763	0.0609	original annotations
LW	ClassII	TIR	Mutator	28931	10438182	0.0266	original annotations
JLX	ClassII	TIR	Mutator	17521	6443807	0.0296	original annotations
HH	ClassII	TIR	Mutator	41669	18579010	0.0523	original annotations
HP	ClassII	TIR	Mutator	31236	10909733	0.0348	original annotations
AEG	ClassII	TIR	Mutator	11545	4662989	0.0169	original annotations
ZK	ClassII	TIR	Mutator	24902	8638835	0.0285	original annotations
SWO	ClassII	TIR	Mutator	30257	10852018	0.0323	original annotations
GJ	ClassII	TIR	Mutator	32890	12599909	0.0389	original annotations
JZ	ClassII	TIR	Mutator	36133	11617950	0.0342	original annotations
HKC	ClassII	TIR	Mutator	33531	10577858	0.0348	original annotations
SYT	ClassII	TIR	Mutator	50046	12237964	0.0357	original annotations
MSYG	ClassII	TIR	Mutator	49438	43013290	0.1159	original annotations
CMJ	ClassII	TIR	Mutator	35296	13017476	0.0355	original annotations
AZM	ClassII	TIR	Mutator	30136	13792275	0.0385	original annotations
HWB	ClassII	TIR	Mutator	34476	16117647	0.0467	original annotations
RL	ClassII	TIR	Mutator	37219	13329391	0.0361	original annotations
CGI	ClassII	TIR	Mutator	35882	17692373	0.0422	original annotations
XGF	ClassII	TIR	PIF_Harbinger	5708	1986834	0.0056	original annotations
ZGYCC	ClassII	TIR	PIF_Harbinger	5191	1865959	0.0051	original annotations
GCF	ClassII	TIR	PIF_Harbinger	3418	1115851	0.0038	original annotations
LW	ClassII	TIR	PIF_Harbinger	6579	2246816	0.0057	original annotations
JLX	ClassII	TIR	PIF_Harbinger	2520	1028012	0.0047	original annotations
HH	ClassII	TIR	PIF_Harbinger	7186	2532766	0.0071	original annotations
HP	ClassII	TIR	PIF_Harbinger	6930	2353644	0.0075	original annotations
AEG	ClassII	TIR	PIF_Harbinger	1472	659613	0.0024	original annotations
ZK	ClassII	TIR	PIF_Harbinger	4806	1705598	0.0056	original annotations
SWO	ClassII	TIR	PIF_Harbinger	4942	1805600	0.0054	original annotations
GJ	ClassII	TIR	PIF_Harbinger	3774	1518689	0.0047	original annotations
JZ	ClassII	TIR	PIF_Harbinger	5848	2016784	0.0059	original annotations
HKC	ClassII	TIR	PIF_Harbinger	4639	1472294	0.0048	original annotations
SYT	ClassII	TIR	PIF_Harbinger	9718	3516652	0.0103	original annotations
MSYG	ClassII	TIR	PIF_Harbinger	12800	19452515	0.0524	original annotations
CMJ	ClassII	TIR	PIF_Harbinger	6343	1935372	0.0053	original annotations
AZM	ClassII	TIR	PIF_Harbinger	4169	1331072	0.0037	original annotations
HWB	ClassII	TIR	PIF_Harbinger	3854	1288323	0.0037	original annotations
RL	ClassII	TIR	PIF_Harbinger	4214	1240097	0.0034	original annotations
CGI	ClassII	TIR	PIF_Harbinger	7582	2905558	0.0069	original annotations
XGF	ClassII	TIR	Tc1_Mariner	1693	910766	0.0026	original annotations
ZGYCC	ClassII	TIR	Tc1_Mariner	927	316705	0.0009	original annotations
GCF	ClassII	TIR	Tc1_Mariner	2497	720906	0.0024	original annotations
LW	ClassII	TIR	Tc1_Mariner	1195	428302	0.0011	original annotations
JLX	ClassII	TIR	Tc1_Mariner	1030	286642	0.0013	original annotations
HH	ClassII	TIR	Tc1_Mariner	3379	1597798	0.0045	original annotations
HP	ClassII	TIR	Tc1_Mariner	3634	1401206	0.0045	original annotations
AEG	ClassII	TIR	Tc1_Mariner	1570	518054	0.0019	original annotations
ZK	ClassII	TIR	Tc1_Mariner	1547	630040	0.0021	original annotations
SWO	ClassII	TIR	Tc1_Mariner	940	292061	0.0009	original annotations
GJ	ClassII	TIR	Tc1_Mariner	1473	593622	0.0018	original annotations
JZ	ClassII	TIR	Tc1_Mariner	2953	744297	0.0022	original annotations
HKC	ClassII	TIR	Tc1_Mariner	848	306355	0.001	original annotations
SYT	ClassII	TIR	Tc1_Mariner	2063	874627	0.0026	original annotations
MSYG	ClassII	TIR	Tc1_Mariner	1212	403465	0.0011	original annotations
CMJ	ClassII	TIR	Tc1_Mariner	1484	467108	0.0013	original annotations
AZM	ClassII	TIR	Tc1_Mariner	1383	405619	0.0011	original annotations
HWB	ClassII	TIR	Tc1_Mariner	2114	1069751	0.0031	original annotations
RL	ClassII	TIR	Tc1_Mariner	2371	656760	0.0018	original annotations
CGI	ClassII	TIR	Tc1_Mariner	1228	363186	0.0009	original annotations
AEG	Class II	Class II_unknown	DNA_transposon	5920	2349608	0.0085	reannotated
AZM	Class II	Class II_unknown	DNA_transposon	10125	4399032	0.0123	reannotated
CGI	Class II	Class II_unknown	DNA_transposon	10897	4489687	0.0107	reannotated
CMJ	Class II	Class II_unknown	DNA_transposon	12572	5484880	0.0149	reannotated
GCF	Class II	Class II_unknown	DNA_transposon	9317	3887027	0.0132	reannotated
GJ	Class II	Class II_unknown	DNA_transposon	11195	4899372	0.0151	reannotated
HH	Class II	Class II_unknown	DNA_transposon	12336	5341962	0.015	reannotated
HKC	Class II	Class II_unknown	DNA_transposon	9533	3772867	0.0124	reannotated
HP	Class II	Class II_unknown	DNA_transposon	10614	3760543	0.012	reannotated
HWB	Class II	Class II_unknown	DNA_transposon	10902	4816453	0.014	reannotated
JLX	Class II	Class II_unknown	DNA_transposon	6940	2615161	0.012	reannotated
JZ	Class II	Class II_unknown	DNA_transposon	12725	5031416	0.0148	reannotated
LW	Class II	Class II_unknown	DNA_transposon	11338	4976151	0.0127	reannotated
MSYG	Class II	Class II_unknown	DNA_transposon	10638	4586401	0.0124	reannotated
RL	Class II	Class II_unknown	DNA_transposon	10786	4423139	0.012	reannotated
SWO	Class II	Class II_unknown	DNA_transposon	9969	4372412	0.013	reannotated
SYT	Class II	Class II_unknown	DNA_transposon	10252	4257785	0.0124	reannotated
XGF	Class II	Class II_unknown	DNA_transposon	12701	5553688	0.0156	reannotated
ZGYCC	Class II	Class II_unknown	DNA_transposon	12086	5411842	0.0148	reannotated
ZK	Class II	Class II_unknown	DNA_transposon	9094	3832876	0.0126	reannotated
AEG	Class I	LTR	Copia	36224	31727808	0.115	reannotated
AZM	Class I	LTR	Copia	54529	47879946	0.1337	reannotated
CGI	Class I	LTR	Copia	59273	52218137	0.1246	reannotated
CMJ	Class I	LTR	Copia	54780	42899936	0.1169	reannotated
GCF	Class I	LTR	Copia	39423	31514961	0.1068	reannotated
GJ	Class I	LTR	Copia	45175	40565304	0.1253	reannotated
HH	Class I	LTR	Copia	52712	39716191	0.1118	reannotated
HKC	Class I	LTR	Copia	43550	35606815	0.1172	reannotated
HP	Class I	LTR	Copia	42283	29149583	0.0931	reannotated
HWB	Class I	LTR	Copia	48308	37267177	0.1081	reannotated
JLX	Class I	LTR	Copia	25020	16736189	0.077	reannotated
JZ	Class I	LTR	Copia	61039	40435900	0.1191	reannotated
LW	Class I	LTR	Copia	46133	38258086	0.0974	reannotated
MSYG	Class I	LTR	Copia	47394	39632627	0.1068	reannotated
RL	Class I	LTR	Copia	59944	45296615	0.1226	reannotated
SWO	Class I	LTR	Copia	42626	34095429	0.1014	reannotated
SYT	Class I	LTR	Copia	47109	35316828	0.103	reannotated
XGF	Class I	LTR	Copia	52245	41844585	0.1179	reannotated
ZGYCC	Class I	LTR	Copia	49123	39847373	0.1093	reannotated
ZK	Class I	LTR	Copia	43546	35065652	0.1157	reannotated
AEG	Class I	LTR	Gypsy	60908	51769484	0.1876	reannotated
AZM	Class I	LTR	Gypsy	84618	74612809	0.2084	reannotated
CGI	Class I	LTR	Gypsy	93144	78212982	0.1866	reannotated
CMJ	Class I	LTR	Gypsy	85993	74897993	0.2041	reannotated
GCF	Class I	LTR	Gypsy	59452	51809196	0.1755	reannotated
GJ	Class I	LTR	Gypsy	68260	60900822	0.1881	reannotated
HH	Class I	LTR	Gypsy	78333	62443017	0.1758	reannotated
HKC	Class I	LTR	Gypsy	59888	46178431	0.1519	reannotated
HP	Class I	LTR	Gypsy	70083	52265812	0.1669	reannotated
HWB	Class I	LTR	Gypsy	80808	71251952	0.2066	reannotated
JLX	Class I	LTR	Gypsy	35767	21789687	0.1002	reannotated
JZ	Class I	LTR	Gypsy	94025	60512900	0.1783	reannotated
LW	Class I	LTR	Gypsy	69485	57240243	0.1457	reannotated
MSYG	Class I	LTR	Gypsy	69610	58850271	0.1586	reannotated
RL	Class I	LTR	Gypsy	90444	66733541	0.1806	reannotated
SWO	Class I	LTR	Gypsy	64649	57294295	0.1703	reannotated
SYT	Class I	LTR	Gypsy	88027	56621967	0.1652	reannotated
XGF	Class I	LTR	Gypsy	78280	66433331	0.1872	reannotated
ZGYCC	Class I	LTR	Gypsy	73384	61758596	0.1693	reannotated
ZK	Class I	LTR	Gypsy	68376	56336877	0.1859	reannotated
AEG	Class I	LTR	unknown	2135	1733582	0.0063	reannotated
AZM	Class I	LTR	unknown	3038	1226787	0.0034	reannotated
CGI	Class I	LTR	unknown	3395	2867643	0.0068	reannotated
CMJ	Class I	LTR	unknown	3377	1372311	0.0037	reannotated
GCF	Class I	LTR	unknown	2372	803206	0.0027	reannotated
GJ	Class I	LTR	unknown	2658	945915	0.0029	reannotated
HH	Class I	LTR	unknown	2971	1412427	0.004	reannotated
HKC	Class I	LTR	unknown	2614	907650	0.003	reannotated
HP	Class I	LTR	unknown	3138	1434033	0.0046	reannotated
HWB	Class I	LTR	unknown	3324	1432734	0.0042	reannotated
JLX	Class I	LTR	unknown	1729	411239	0.0019	reannotated
JZ	Class I	LTR	unknown	2888	842636	0.0025	reannotated
LW	Class I	LTR	unknown	2849	1374345	0.0035	reannotated
MSYG	Class I	LTR	unknown	2677	1007371	0.0027	reannotated
RL	Class I	LTR	unknown	3056	1026312	0.0028	reannotated
SWO	Class I	LTR	unknown	2757	991046	0.0029	reannotated
SYT	Class I	LTR	unknown	2479	1889860	0.0055	reannotated
XGF	Class I	LTR	unknown	3151	3277245	0.0092	reannotated
ZGYCC	Class I	LTR	unknown	2976	1249013	0.0034	reannotated
ZK	Class I	LTR	unknown	2328	895671	0.003	reannotated
AEG	Class I	DIRS	DIRS_YR	72	24910	0.0001	reannotated
AZM	Class I	DIRS	DIRS_YR	64	26068	0.0001	reannotated
CGI	Class I	DIRS	DIRS_YR	52	7515	0	reannotated
CMJ	Class I	DIRS	DIRS_YR	59	47110	0.0001	reannotated
GCF	Class I	DIRS	DIRS_YR	44	6433	0	reannotated
GJ	Class I	DIRS	DIRS_YR	57	40305	0.0001	reannotated
HH	Class I	DIRS	DIRS_YR	50	25873	0.0001	reannotated
HKC	Class I	DIRS	DIRS_YR	44	14668	0	reannotated
HP	Class I	DIRS	DIRS_YR	49	21093	0.0001	reannotated
HWB	Class I	DIRS	DIRS_YR	69	63059	0.0002	reannotated
JLX	Class I	DIRS	DIRS_YR	39	10304	0	reannotated
JZ	Class I	DIRS	DIRS_YR	62	20807	0.0001	reannotated
LW	Class I	DIRS	DIRS_YR	64	65271	0.0002	reannotated
MSYG	Class I	DIRS	DIRS_YR	38	5343	0	reannotated
RL	Class I	DIRS	DIRS_YR	77	53561	0.0001	reannotated
SWO	Class I	DIRS	DIRS_YR	58	48496	0.0001	reannotated
SYT	Class I	DIRS	DIRS_YR	59	45988	0.0001	reannotated
XGF	Class I	DIRS	DIRS_YR	42	22292	0.0001	reannotated
ZGYCC	Class I	DIRS	DIRS_YR	49	21373	0.0001	reannotated
ZK	Class I	DIRS	DIRS_YR	42	10475	0	reannotated
AEG	Class I	LINE	I_LINE	85	27550	0.0001	reannotated
AZM	Class I	LINE	I_LINE	115	51085	0.0001	reannotated
CGI	Class I	LINE	I_LINE	65	18497	0	reannotated
CMJ	Class I	LINE	I_LINE	134	63186	0.0002	reannotated
GCF	Class I	LINE	I_LINE	66	16764	0.0001	reannotated
GJ	Class I	LINE	I_LINE	97	41416	0.0001	reannotated
HH	Class I	LINE	I_LINE	168	75512	0.0002	reannotated
HKC	Class I	LINE	I_LINE	74	28505	0.0001	reannotated
HP	Class I	LINE	I_LINE	112	43356	0.0001	reannotated
HWB	Class I	LINE	I_LINE	410	124977	0.0004	reannotated
JLX	Class I	LINE	I_LINE	42	11740	0.0001	reannotated
JZ	Class I	LINE	I_LINE	118	42625	0.0001	reannotated
LW	Class I	LINE	I_LINE	123	45035	0.0001	reannotated
MSYG	Class I	LINE	I_LINE	81	22970	0.0001	reannotated
RL	Class I	LINE	I_LINE	157	98619	0.0003	reannotated
SWO	Class I	LINE	I_LINE	110	51087	0.0002	reannotated
SYT	Class I	LINE	I_LINE	93	54057	0.0002	reannotated
XGF	Class I	LINE	I_LINE	112	45134	0.0001	reannotated
ZGYCC	Class I	LINE	I_LINE	87	28321	0.0001	reannotated
ZK	Class I	LINE	I_LINE	55	16626	0.0001	reannotated
AEG	Class I	LINE	L1_LINE	598	272025	0.001	reannotated
AZM	Class I	LINE	L1_LINE	874	465358	0.0013	reannotated
CGI	Class I	LINE	L1_LINE	811	369197	0.0009	reannotated
CMJ	Class I	LINE	L1_LINE	1069	531216	0.0014	reannotated
GCF	Class I	LINE	L1_LINE	858	437559	0.0015	reannotated
GJ	Class I	LINE	L1_LINE	887	466312	0.0014	reannotated
HH	Class I	LINE	L1_LINE	1043	532192	0.0015	reannotated
HKC	Class I	LINE	L1_LINE	782	350516	0.0012	reannotated
HP	Class I	LINE	L1_LINE	1086	536395	0.0017	reannotated
HWB	Class I	LINE	L1_LINE	1322	1064276	0.0031	reannotated
JLX	Class I	LINE	L1_LINE	627	260437	0.0012	reannotated
JZ	Class I	LINE	L1_LINE	1044	476034	0.0014	reannotated
LW	Class I	LINE	L1_LINE	908	511454	0.0013	reannotated
MSYG	Class I	LINE	L1_LINE	824	409089	0.0011	reannotated
RL	Class I	LINE	L1_LINE	1042	598575	0.0016	reannotated
SWO	Class I	LINE	L1_LINE	883	502843	0.0015	reannotated
SYT	Class I	LINE	L1_LINE	1006	503089	0.0015	reannotated
XGF	Class I	LINE	L1_LINE	947	465271	0.0013	reannotated
ZGYCC	Class I	LINE	L1_LINE	933	482719	0.0013	reannotated
ZK	Class I	LINE	L1_LINE	696	345831	0.0011	reannotated
AEG	Class I	LINE	LINE_element	1894	1721832	0.0062	reannotated
AZM	Class I	LINE	LINE_element	3263	2488357	0.007	reannotated
CGI	Class I	LINE	LINE_element	2924	2066537	0.0049	reannotated
CMJ	Class I	LINE	LINE_element	3053	2439126	0.0066	reannotated
GCF	Class I	LINE	LINE_element	2423	1896110	0.0064	reannotated
GJ	Class I	LINE	LINE_element	2800	2043858	0.0063	reannotated
HH	Class I	LINE	LINE_element	3052	2257823	0.0064	reannotated
HKC	Class I	LINE	LINE_element	2628	2050542	0.0067	reannotated
HP	Class I	LINE	LINE_element	2533	1645406	0.0053	reannotated
HWB	Class I	LINE	LINE_element	2786	2181335	0.0063	reannotated
JLX	Class I	LINE	LINE_element	1572	844165	0.0039	reannotated
JZ	Class I	LINE	LINE_element	3348	2251338	0.0066	reannotated
LW	Class I	LINE	LINE_element	2856	2487015	0.0063	reannotated
MSYG	Class I	LINE	LINE_element	2807	2432588	0.0066	reannotated
RL	Class I	LINE	LINE_element	3591	2575588	0.007	reannotated
SWO	Class I	LINE	LINE_element	2910	2447212	0.0073	reannotated
SYT	Class I	LINE	LINE_element	2457	1907299	0.0056	reannotated
XGF	Class I	LINE	LINE_element	3058	2268282	0.0064	reannotated
ZGYCC	Class I	LINE	LINE_element	3029	2372355	0.0065	reannotated
ZK	Class I	LINE	LINE_element	2538	1777063	0.0059	reannotated
AEG	Class I	PLE	Penelope	784	354833	0.0013	reannotated
AZM	Class I	PLE	Penelope	1086	408286	0.0011	reannotated
CGI	Class I	PLE	Penelope	1301	408007	0.001	reannotated
CMJ	Class I	PLE	Penelope	1338	497327	0.0014	reannotated
GCF	Class I	PLE	Penelope	943	354338	0.0012	reannotated
GJ	Class I	PLE	Penelope	1073	408252	0.0013	reannotated
HH	Class I	PLE	Penelope	1132	450283	0.0013	reannotated
HKC	Class I	PLE	Penelope	1100	387828	0.0013	reannotated
HP	Class I	PLE	Penelope	1533	550776	0.0018	reannotated
HWB	Class I	PLE	Penelope	1362	1090594	0.0032	reannotated
JLX	Class I	PLE	Penelope	804	284764	0.0013	reannotated
JZ	Class I	PLE	Penelope	1142	381719	0.0011	reannotated
LW	Class I	PLE	Penelope	1192	537208	0.0014	reannotated
MSYG	Class I	PLE	Penelope	1068	391906	0.0011	reannotated
RL	Class I	PLE	Penelope	1218	473068	0.0013	reannotated
SWO	Class I	PLE	Penelope	984	386147	0.0011	reannotated
SYT	Class I	PLE	Penelope	1066	429088	0.0013	reannotated
XGF	Class I	PLE	Penelope	1189	454379	0.0013	reannotated
ZGYCC	Class I	PLE	Penelope	1031	387912	0.0011	reannotated
ZK	Class I	PLE	Penelope	958	353699	0.0012	reannotated
AEG	Class I	SINE	SINE	526	132144	0.0005	reannotated
AZM	Class I	SINE	SINE	809	125516	0.0004	reannotated
CGI	Class I	SINE	SINE	1031	158446	0.0004	reannotated
CMJ	Class I	SINE	SINE	857	134600	0.0004	reannotated
GCF	Class I	SINE	SINE	768	116496	0.0004	reannotated
GJ	Class I	SINE	SINE	813	124411	0.0004	reannotated
HH	Class I	SINE	SINE	807	122212	0.0003	reannotated
HKC	Class I	SINE	SINE	804	112796	0.0004	reannotated
HP	Class I	SINE	SINE	697	107565	0.0003	reannotated
HWB	Class I	SINE	SINE	940	248752	0.0007	reannotated
JLX	Class I	SINE	SINE	796	141223	0.0006	reannotated
JZ	Class I	SINE	SINE	935	143804	0.0004	reannotated
LW	Class I	SINE	SINE	845	143740	0.0004	reannotated
MSYG	Class I	SINE	SINE	745	112719	0.0003	reannotated
RL	Class I	SINE	SINE	897	144224	0.0004	reannotated
SWO	Class I	SINE	SINE	815	126754	0.0004	reannotated
SYT	Class I	SINE	SINE	698	114260	0.0003	reannotated
XGF	Class I	SINE	SINE	859	136599	0.0004	reannotated
ZGYCC	Class I	SINE	SINE	904	145350	0.0004	reannotated
ZK	Class I	SINE	SINE	853	128412	0.0004	reannotated
AEG	Class I	Class I_unknown	unknown	691	475574	0.0017	reannotated
AZM	Class I	Class I_unknown	unknown	1284	846966	0.0024	reannotated
CGI	Class I	Class I_unknown	unknown	1593	1284050	0.0031	reannotated
CMJ	Class I	Class I_unknown	unknown	911	578390	0.0016	reannotated
GCF	Class I	Class I_unknown	unknown	849	548009	0.0019	reannotated
GJ	Class I	Class I_unknown	unknown	841	546720	0.0017	reannotated
HH	Class I	Class I_unknown	unknown	842	551521	0.0016	reannotated
HKC	Class I	Class I_unknown	unknown	980	660947	0.0022	reannotated
HP	Class I	Class I_unknown	unknown	1642	2602105	0.0083	reannotated
HWB	Class I	Class I_unknown	unknown	1061	806866	0.0023	reannotated
JLX	Class I	Class I_unknown	unknown	606	437590	0.002	reannotated
JZ	Class I	Class I_unknown	unknown	1166	697849	0.0021	reannotated
LW	Class I	Class I_unknown	unknown	894	598403	0.0015	reannotated
MSYG	Class I	Class I_unknown	unknown	939	628481	0.0017	reannotated
RL	Class I	Class I_unknown	unknown	1329	835017	0.0023	reannotated
SWO	Class I	Class I_unknown	unknown	812	528540	0.0016	reannotated
SYT	Class I	Class I_unknown	unknown	1091	753044	0.0022	reannotated
XGF	Class I	Class I_unknown	unknown	984	632847	0.0018	reannotated
ZGYCC	Class I	Class I_unknown	unknown	888	554782	0.0015	reannotated
ZK	Class I	Class I_unknown	unknown	900	595052	0.002	reannotated
AEG	Class II	Helitron	Helitron	3114	1064060	0.0039	reannotated
AZM	Class II	Helitron	Helitron	5983	2092393	0.0058	reannotated
CGI	Class II	Helitron	Helitron	4965	1796905	0.0043	reannotated
CMJ	Class II	Helitron	Helitron	6584	2451020	0.0067	reannotated
GCF	Class II	Helitron	Helitron	4586	1839874	0.0062	reannotated
GJ	Class II	Helitron	Helitron	5515	2178411	0.0067	reannotated
HH	Class II	Helitron	Helitron	6397	2249253	0.0063	reannotated
HKC	Class II	Helitron	Helitron	4545	1625313	0.0053	reannotated
HP	Class II	Helitron	Helitron	7536	2709454	0.0087	reannotated
HWB	Class II	Helitron	Helitron	6245	2316335	0.0067	reannotated
JLX	Class II	Helitron	Helitron	3186	1132656	0.0052	reannotated
JZ	Class II	Helitron	Helitron	5596	1928059	0.0057	reannotated
LW	Class II	Helitron	Helitron	6218	2352960	0.006	reannotated
MSYG	Class II	Helitron	Helitron	5454	2015175	0.0054	reannotated
RL	Class II	Helitron	Helitron	6730	2261597	0.0061	reannotated
SWO	Class II	Helitron	Helitron	5445	2115588	0.0063	reannotated
SYT	Class II	Helitron	Helitron	5888	1895888	0.0055	reannotated
XGF	Class II	Helitron	Helitron	6281	2183603	0.0062	reannotated
ZGYCC	Class II	Helitron	Helitron	5709	2080461	0.0057	reannotated
ZK	Class II	Helitron	Helitron	5313	2024181	0.0067	reannotated
AEG	repeat_region	Repeat_region	repeat_region	11697	3507139	0.0127	reannotated
AZM	repeat_region	Repeat_region	repeat_region	17681	5506799	0.0154	reannotated
CGI	repeat_region	Repeat_region	repeat_region	19335	5724512	0.0137	reannotated
CMJ	repeat_region	Repeat_region	repeat_region	22410	7184808	0.0196	reannotated
GCF	repeat_region	Repeat_region	repeat_region	15214	4569028	0.0155	reannotated
GJ	repeat_region	Repeat_region	repeat_region	18821	5824269	0.018	reannotated
HH	repeat_region	Repeat_region	repeat_region	22548	7186353	0.0202	reannotated
HKC	repeat_region	Repeat_region	repeat_region	16999	4983959	0.0164	reannotated
HP	repeat_region	Repeat_region	repeat_region	20234	5679383	0.0181	reannotated
HWB	repeat_region	Repeat_region	repeat_region	21867	8162754	0.0237	reannotated
JLX	repeat_region	Repeat_region	repeat_region	11916	3397753	0.0156	reannotated
JZ	repeat_region	Repeat_region	repeat_region	20789	6245516	0.0184	reannotated
LW	repeat_region	Repeat_region	repeat_region	21042	7022491	0.0179	reannotated
MSYG	repeat_region	Repeat_region	repeat_region	17819	5580269	0.015	reannotated
RL	repeat_region	Repeat_region	repeat_region	20347	6343885	0.0172	reannotated
SWO	repeat_region	Repeat_region	repeat_region	17450	5453264	0.0162	reannotated
SYT	repeat_region	Repeat_region	repeat_region	20688	6507726	0.019	reannotated
XGF	repeat_region	Repeat_region	repeat_region	22004	6912662	0.0195	reannotated
ZGYCC	repeat_region	Repeat_region	repeat_region	21769	6492527	0.0178	reannotated
ZK	repeat_region	Repeat_region	repeat_region	15087	4505727	0.0149	reannotated
AEG	Class II	TIR	CACTA	14985	5800661	0.021	reannotated
AZM	Class II	TIR	CACTA	23853	9896510	0.0276	reannotated
CGI	Class II	TIR	CACTA	27997	12771744	0.0305	reannotated
CMJ	Class II	TIR	CACTA	26246	11271387	0.0307	reannotated
GCF	Class II	TIR	CACTA	20972	8634072	0.0293	reannotated
GJ	Class II	TIR	CACTA	22793	9323333	0.0288	reannotated
HH	Class II	TIR	CACTA	25332	10720604	0.0302	reannotated
HKC	Class II	TIR	CACTA	22749	9191526	0.0302	reannotated
HP	Class II	TIR	CACTA	27220	10212369	0.0326	reannotated
HWB	Class II	TIR	CACTA	24419	10236443	0.0297	reannotated
JLX	Class II	TIR	CACTA	16035	5652892	0.026	reannotated
JZ	Class II	TIR	CACTA	26673	10274673	0.0303	reannotated
LW	Class II	TIR	CACTA	23899	9761765	0.0248	reannotated
MSYG	Class II	TIR	CACTA	23232	9590841	0.0259	reannotated
RL	Class II	TIR	CACTA	26414	10216206	0.0276	reannotated
SWO	Class II	TIR	CACTA	22406	9407906	0.028	reannotated
SYT	Class II	TIR	CACTA	24434	10078846	0.0294	reannotated
XGF	Class II	TIR	CACTA	26095	11271533	0.0318	reannotated
ZGYCC	Class II	TIR	CACTA	24311	10046145	0.0275	reannotated
ZK	Class II	TIR	CACTA	20954	8170068	0.027	reannotated
AEG	Class II	TIR	hAT	39593	12375297	0.0448	reannotated
AZM	Class II	TIR	hAT	64046	22935830	0.0641	reannotated
CGI	Class II	TIR	hAT	69473	63800255	0.1522	reannotated
CMJ	Class II	TIR	hAT	69932	25007802	0.0681	reannotated
GCF	Class II	TIR	hAT	53526	18897503	0.064	reannotated
GJ	Class II	TIR	hAT	60965	21310369	0.0658	reannotated
HH	Class II	TIR	hAT	69021	24263474	0.0683	reannotated
HKC	Class II	TIR	hAT	59644	20029833	0.0659	reannotated
HP	Class II	TIR	hAT	62639	20167359	0.0644	reannotated
HWB	Class II	TIR	hAT	63286	22928082	0.0665	reannotated
JLX	Class II	TIR	hAT	40157	13080038	0.0602	reannotated
JZ	Class II	TIR	hAT	73327	23538852	0.0694	reannotated
LW	Class II	TIR	hAT	67407	23611073	0.0601	reannotated
MSYG	Class II	TIR	hAT	59167	20463357	0.0552	reannotated
RL	Class II	TIR	hAT	79206	28871733	0.0781	reannotated
SWO	Class II	TIR	hAT	61305	21933267	0.0652	reannotated
SYT	Class II	TIR	hAT	87120	25756975	0.0751	reannotated
XGF	Class II	TIR	hAT	68977	24323893	0.0685	reannotated
ZGYCC	Class II	TIR	hAT	66912	23544773	0.0646	reannotated
ZK	Class II	TIR	hAT	52735	17815933	0.0588	reannotated
AEG	Class II	TIR	MITE	11320	2388275	0.0087	reannotated
AZM	Class II	TIR	MITE	18909	3837278	0.0107	reannotated
CGI	Class II	TIR	MITE	21401	4309306	0.0103	reannotated
CMJ	Class II	TIR	MITE	21575	4365673	0.0119	reannotated
GCF	Class II	TIR	MITE	16209	3329462	0.0113	reannotated
GJ	Class II	TIR	MITE	18434	3755438	0.0116	reannotated
HH	Class II	TIR	MITE	21258	4298886	0.0121	reannotated
HKC	Class II	TIR	MITE	18406	3696958	0.0122	reannotated
HP	Class II	TIR	MITE	21370	4413290	0.0141	reannotated
HWB	Class II	TIR	MITE	20106	4036702	0.0117	reannotated
JLX	Class II	TIR	MITE	12312	2523687	0.0116	reannotated
JZ	Class II	TIR	MITE	19937	3943421	0.0116	reannotated
LW	Class II	TIR	MITE	19271	3955666	0.0101	reannotated
MSYG	Class II	TIR	MITE	18617	3751734	0.0101	reannotated
RL	Class II	TIR	MITE	18680	3739242	0.0101	reannotated
SWO	Class II	TIR	MITE	18225	3768056	0.0112	reannotated
SYT	Class II	TIR	MITE	18054	3638290	0.0106	reannotated
XGF	Class II	TIR	MITE	21028	4261327	0.012	reannotated
ZGYCC	Class II	TIR	MITE	20542	4134562	0.0113	reannotated
ZK	Class II	TIR	MITE	16499	3308488	0.0109	reannotated
AEG	Class II	TIR	Mutator	33972	11175701	0.0405	reannotated
AZM	Class II	TIR	Mutator	63704	22171500	0.0619	reannotated
CGI	Class II	TIR	Mutator	73343	27645687	0.066	reannotated
CMJ	Class II	TIR	Mutator	69918	24757112	0.0675	reannotated
GCF	Class II	TIR	Mutator	59152	23206573	0.0786	reannotated
GJ	Class II	TIR	Mutator	60113	20515168	0.0634	reannotated
HH	Class II	TIR	Mutator	70244	27147844	0.0764	reannotated
HKC	Class II	TIR	Mutator	62945	19425466	0.0639	reannotated
HP	Class II	TIR	Mutator	58024	18298059	0.0584	reannotated
HWB	Class II	TIR	Mutator	65121	23988946	0.0696	reannotated
JLX	Class II	TIR	Mutator	38010	13260782	0.061	reannotated
JZ	Class II	TIR	Mutator	77908	26780931	0.0789	reannotated
LW	Class II	TIR	Mutator	96533	61941707	0.1577	reannotated
MSYG	Class II	TIR	Mutator	106678	48473944	0.1307	reannotated
RL	Class II	TIR	Mutator	78012	27561326	0.0746	reannotated
SWO	Class II	TIR	Mutator	87108	35686102	0.1061	reannotated
SYT	Class II	TIR	Mutator	96893	26536468	0.0774	reannotated
XGF	Class II	TIR	Mutator	67141	23617097	0.0665	reannotated
ZGYCC	Class II	TIR	Mutator	81128	39488205	0.1083	reannotated
ZK	Class II	TIR	Mutator	55203	18873717	0.0623	reannotated
AEG	Class II	TIR	P	37	32947	0.0001	reannotated
AZM	Class II	TIR	P	46	39682	0.0001	reannotated
CGI	Class II	TIR	P	44	43325	0.0001	reannotated
CMJ	Class II	TIR	P	43	36236	0.0001	reannotated
GCF	Class II	TIR	P	33	26251	0.0001	reannotated
GJ	Class II	TIR	P	48	38540	0.0001	reannotated
HH	Class II	TIR	P	50	46592	0.0001	reannotated
HKC	Class II	TIR	P	42	29832	0.0001	reannotated
HP	Class II	TIR	P	41	29944	0.0001	reannotated
HWB	Class II	TIR	P	38	31554	0.0001	reannotated
JLX	Class II	TIR	P	43	22199	0.0001	reannotated
JZ	Class II	TIR	P	52	42950	0.0001	reannotated
LW	Class II	TIR	P	37	26023	0.0001	reannotated
MSYG	Class II	TIR	P	47	42129	0.0001	reannotated
RL	Class II	TIR	P	56	39870	0.0001	reannotated
SWO	Class II	TIR	P	31	26750	0.0001	reannotated
SYT	Class II	TIR	P	36	22023	0.0001	reannotated
XGF	Class II	TIR	P	43	41790	0.0001	reannotated
ZGYCC	Class II	TIR	P	48	37610	0.0001	reannotated
ZK	Class II	TIR	P	40	25107	0.0001	reannotated
AEG	Class II	TIR	PIF_Harbinger	8775	2595885	0.0094	reannotated
AZM	Class II	TIR	PIF_Harbinger	15121	4489103	0.0125	reannotated
CGI	Class II	TIR	PIF_Harbinger	16896	5145894	0.0123	reannotated
CMJ	Class II	TIR	PIF_Harbinger	17018	5711145	0.0156	reannotated
GCF	Class II	TIR	PIF_Harbinger	14806	5693359	0.0193	reannotated
GJ	Class II	TIR	PIF_Harbinger	13495	3921881	0.0121	reannotated
HH	Class II	TIR	PIF_Harbinger	17902	6457817	0.0182	reannotated
HKC	Class II	TIR	PIF_Harbinger	12837	3627367	0.0119	reannotated
HP	Class II	TIR	PIF_Harbinger	14405	4028177	0.0129	reannotated
HWB	Class II	TIR	PIF_Harbinger	15777	5379282	0.0156	reannotated
JLX	Class II	TIR	PIF_Harbinger	9365	2898481	0.0133	reannotated
JZ	Class II	TIR	PIF_Harbinger	15284	4429364	0.0131	reannotated
LW	Class II	TIR	PIF_Harbinger	34365	26564520	0.0676	reannotated
MSYG	Class II	TIR	PIF_Harbinger	43080	24416493	0.0658	reannotated
RL	Class II	TIR	PIF_Harbinger	19336	6409521	0.0173	reannotated
SWO	Class II	TIR	PIF_Harbinger	31708	15714091	0.0467	reannotated
SYT	Class II	TIR	PIF_Harbinger	14316	4536444	0.0132	reannotated
XGF	Class II	TIR	PIF_Harbinger	15655	4650802	0.0131	reannotated
ZGYCC	Class II	TIR	PIF_Harbinger	23604	13464984	0.0369	reannotated
ZK	Class II	TIR	PIF_Harbinger	13346	4002441	0.0132	reannotated
HH	Class II	TIR	polinton	68	41887	0.0001	reannotated
AEG	Class II	TIR	Tc1_Mariner	17902	4954840	0.018	reannotated
AZM	Class II	TIR	Tc1_Mariner	27466	7500634	0.021	reannotated
CGI	Class II	TIR	Tc1_Mariner	29374	8026656	0.0192	reannotated
CMJ	Class II	TIR	Tc1_Mariner	32416	9133156	0.0249	reannotated
GCF	Class II	TIR	Tc1_Mariner	23690	6581890	0.0223	reannotated
GJ	Class II	TIR	Tc1_Mariner	27844	7689216	0.0238	reannotated
HH	Class II	TIR	Tc1_Mariner	31135	8702028	0.0245	reannotated
HKC	Class II	TIR	Tc1_Mariner	25959	7221136	0.0238	reannotated
HP	Class II	TIR	Tc1_Mariner	28746	7418153	0.0237	reannotated
HWB	Class II	TIR	Tc1_Mariner	28461	8253010	0.0239	reannotated
JLX	Class II	TIR	Tc1_Mariner	18960	5306567	0.0244	reannotated
JZ	Class II	TIR	Tc1_Mariner	30127	8197680	0.0242	reannotated
LW	Class II	TIR	Tc1_Mariner	28875	8081152	0.0206	reannotated
MSYG	Class II	TIR	Tc1_Mariner	26870	7473023	0.0201	reannotated
RL	Class II	TIR	Tc1_Mariner	28260	7796668	0.0211	reannotated
SWO	Class II	TIR	Tc1_Mariner	26408	7425155	0.0221	reannotated
SYT	Class II	TIR	Tc1_Mariner	27725	7659998	0.0223	reannotated
XGF	Class II	TIR	Tc1_Mariner	31567	8797379	0.0248	reannotated
ZGYCC	Class II	TIR	Tc1_Mariner	30980	8439726	0.0231	reannotated
ZK	Class II	TIR	Tc1_Mariner	23460	6407898	0.0211	reannotated

## Sheet: S2
Supplementary Table S2. The copy number diference of TE families between Citrus and Citrus-related genera
Order	Superfamily	Citrus-related	Citrus	Net difference
LTR	Copia	3744	9999.36	6255.36
TIR	hAT	3815.5	8064.21	4248.71
TIR	CACTA	2432.83	4177.86	1745.02
TIR	PIF– Harbinger	1097.5	2453.14	1355.64
TIR	Mutator	7744.5	16532.7	8788.21
TIR	Tc1–Mariner	1637.17	3239.57	1602.4
LTR	Gypsy	8408.67	24769.8	16361.1
TIR	Helitron	917	2558.5	1641.5
LTR	Retrovirus	42	29	-13
LINE	L1	75.6667	220.071	144.405
PLE	Penelope	52.6667	102.214	49.5476
SINE	SINE	96.5	255.143	158.643
LINE	unknown	606.667	858.571	251.905
LTR	unknown	143	274.5	131.5
Unknown		1239.67	2552.21	1312.55
TIR	unknown	2828.67	4913.93	2085.26

## Sheet: S3
Supplementary Table S3. The size ddifference of TE families between Citrus and Citrus-related genera.
Order	Superfamily	Citrus-related (Mb)	Citrus (Mb)	Net difference (%)
LTR	Copia	3.02063	8.1747	15.0002
TIR	hAT	1.94157	4.87266	8.53052
TIR	CACTA	1.98135	3.86359	5.47801
TIR	Mutator	3.05596	7.06156	11.6578
TIR	P	0.008079	0.0182004	0.0294568
TIR	Tc1–Mariner	0.820304	1.65215	2.42097
LTR	Gypsy	5.86248	22.1778	47.4833
TIR	Helitron	0.268101	0.845419	1.6802
LTR	Retrovirus	0.0509055	0.0634265	0.0364406
LINE	I	0.00745083	0.0309612	0.0684237
LINE	L1	0.0534737	0.188062	0.391702
PLE	Penelope	0.0270663	0.0479678	0.0608308
SINE	SINE	0.016789	0.0468451	0.087474
TIR	unknown	1.14434	2.21069	3.10346
LINE	unknown	0.421419	0.93495	1.49456
LTR	unknown	0.10383	0.239543	0.394974
nonLTR	unknown	0.011495	0.0195545	0.023456
Unknown		0.529702	1.23599	2.05556

## Sheet: S4
Supplementary Table S4. The conserved domains of the genes in K00128.
Query	Short.name	Hit.type	PSSM.ID	From	To	E.Value	Bitscore	Accession	Incomplete	Superfamily
Aeg185860	ALDH	specific	215259	3	538	0	1091	PLN02466	-	cl33499
Aeg185860	AdhE	specific	223944	58	528	0	577.325	COG1012	-	cl43307
Aeg091920	PLN02766	specific	215410	1	487	0	1003.57	PLN02766	-	cl11961
Aeg091920	ALDH	specific	425500	15	477	0	646.126	pfam00171	-	cl11961
Aeg091920	AdhE	specific	223944	7	477	0	569.621	COG1012	-	cl43307
Aeg133360	AdhE	specific	223944	15	475	2.2244e-91	287.27	COG1012	-	cl43307
Aeg091910	ALDH	specific	425500	29	491	0	613.384	pfam00171	-	cl11961
Aeg091910	AdhE	specific	223944	21	491	0	548.05	COG1012	-	cl43307
Aeg065000	ALDH	specific	215259	1	546	0	1116.04	PLN02466	-	cl33499
Aeg065000	AdhE	specific	223944	66	540	0	587.341	COG1012	-	cl43307
Aeg285780	Glutaredoxin	specific	239511	48	129	1.88498e-44	139.982	cd03419	-	cl00388
Aeg285800	AdhE	specific	223944	7	443	3.12999e-101	311.538	COG1012	-	cl43307
Aeg001300	AdhE	specific	223944	116	501	2.04197e-91	288.041	COG1012	-	cl43307
Aeg241280	AdhE	specific	223944	7	435	1.06618e-78	252.987	COG1012	-	cl43307
Aeg091900	ALDH	specific	425500	15	477	0	631.874	pfam00171	-	cl11961
Aeg091900	AdhE	specific	223944	7	477	0	564.614	COG1012	-	cl43307
Egl142940	Glutaredoxin	specific	239511	48	129	3.44355e-44	139.212	cd03419	-	cl00388
Egl142960	AdhE	specific	223944	7	443	1.16009e-97	302.293	COG1012	-	cl43307
Egl073230	ALDH	specific	425500	30	492	0	624.555	pfam00171	-	cl11961
Egl073230	AdhE	specific	223944	22	492	0	557.68	COG1012	-	cl43307
Egl032150	ALDH	specific	215259	1	546	0	1111.42	PLN02466	-	cl33499
Egl032150	AdhE	specific	223944	66	536	0	588.496	COG1012	-	cl43307
Egl020190	AdhE	specific	223944	116	501	2.2723e-91	288.041	COG1012	-	cl43307
Egl146010	ALDH	specific	215259	3	538	0	1109.49	PLN02466	-	cl33499
Egl146010	AdhE	specific	223944	58	528	0	577.325	COG1012	-	cl43307
Egl092500	AdhE	specific	223944	12	451	1.72748e-95	296.9	COG1012	-	cl43307
Egl169960	AdhE	specific	223944	11	433	2.64262e-79	254.528	COG1012	-	cl43307
Egl073250	ALDH	specific	425500	1	331	1.06319e-137	398.828	pfam00171	-	cl11961
Egl073250	AdhE	specific	223944	1	331	4.1479e-115	341.583	COG1012	-	cl43307
Citropsis268540	PLN02766	specific	215410	3	502	0	1011.66	PLN02766	-	cl11961
Citropsis268540	ALDH	specific	425500	30	492	0	654.215	pfam00171	-	cl11961
Citropsis268540	AdhE	specific	223944	22	492	0	578.096	COG1012	-	cl43307
Citropsis182010	Glutaredoxin	specific	239511	48	129	9.33209e-44	138.056	cd03419	-	cl00388
Citropsis181990	AdhE	specific	223944	3	439	7.67304e-99	304.989	COG1012	-	cl43307
Citropsis055300	Glutaredoxin	specific	239511	55	120	4.172e-29	100.692	cd03419	-	cl00388
Citropsis013240	ALDH	specific	215259	1	546	0	1114.11	PLN02466	-	cl33499
Citropsis013240	AdhE	specific	223944	66	536	0	588.111	COG1012	-	cl43307
Citropsis281490	AdhE	specific	223944	15	451	2.03565e-100	309.612	COG1012	-	cl43307
Citropsis177220	ALDH	specific	215259	3	538	0	1105.25	PLN02466	-	cl33499
Citropsis177220	AdhE	specific	223944	58	528	0	574.244	COG1012	-	cl43307
Citropsis037930	AdhE	specific	223944	11	438	1.13917e-79	255.684	COG1012	-	cl43307
Citropsis055310	AdhE	specific	223944	14	333	7.07828e-78	247.209	COG1012	N	cl43307
Citropsis268550	ALDH	specific	425500	5	461	0	632.644	pfam00171	-	cl11961
Citropsis268550	AdhE	specific	223944	1	461	0	554.984	COG1012	-	cl43307
CMJ_chr1_024510	Glutaredoxin	specific	239511	48	140	1.8841e-39	127.656	cd03419	-	cl00388
CMJ_chr4_019150	PLN02766	specific	215410	3	502	0	1017.83	PLN02766	-	cl11961
CMJ_chr4_019150	ALDH	specific	425500	30	492	0	651.904	pfam00171	-	cl11961
CMJ_chr4_019150	AdhE	specific	223944	22	492	0	571.933	COG1012	-	cl43307
CMJ_chr3_020400	AdhE	specific	223944	50	486	7.88424e-94	293.818	COG1012	-	cl43307
CMJ_chr7_004690	ALDH	specific	215259	51	596	0	1117.96	PLN02466	-	cl33499
CMJ_chr7_004690	AdhE	specific	223944	116	586	0	590.807	COG1012	-	cl43307
CMJ_chr1_005580	AdhE	specific	223944	63	416	7.43297e-73	236.039	COG1012	-	cl43307
CMJ_chr5_039950	ALDH	specific	215259	3	538	0	1107.18	PLN02466	-	cl33499
CMJ_chr5_039950	AdhE	specific	223944	58	528	0	580.407	COG1012	-	cl43307
CMJ_chr4_019160	ALDH	specific	425500	2	275	1.49373e-126	367.627	pfam00171	N	cl11961
CMJ_chr4_019160	AdhE	specific	223944	2	275	1.97228e-109	324.634	COG1012	N	cl43307
CMJ_chr1_024490	AdhE	specific	223944	7	436	3.10594e-96	298.441	COG1012	-	cl43307
Ciclev10000776m	AdhE	specific	223944	116	501	1.48181e-91	288.426	COG1012	-	cl43307
Ciclev10001234m	AdhE	specific	223944	116	416	3.30301e-67	221.401	COG1012	-	cl43307
Ciclev10001237m	AdhE	specific	223944	116	416	3.30301e-67	221.401	COG1012	-	cl43307
Ciclev10000949m	AdhE	specific	223944	15	451	2.25933e-95	296.515	COG1012	-	cl43307
Ciclev10001542m	AdhE	specific	223944	15	365	1.2903e-67	220.631	COG1012	-	cl43307
Ciclev10010275m	ALDH	specific	425500	1	276	6.30805e-124	361.464	pfam00171	C	cl11961
Ciclev10010275m	AdhE	specific	223944	2	276	9.69278e-109	323.094	COG1012	C	cl43307
Ciclev10008077m	ALDH	specific	425500	29	491	0	616.466	pfam00171	-	cl11961
Ciclev10008077m	AdhE	specific	223944	21	491	0	557.295	COG1012	-	cl43307
Ciclev10010514m	ALDH	specific	425500	30	479	0	619.547	pfam00171	-	cl11961
Ciclev10010514m	AdhE	specific	223944	22	479	0	541.117	COG1012	-	cl43307
Ciclev10025492m	AdhE	specific	223944	7	443	3.01124e-96	298.441	COG1012	-	cl43307
Ciclev10026749m	Glutaredoxin	specific	239511	48	129	3.44355e-44	139.212	cd03419	-	cl00388
Ciclev10031155m	ALDH	specific	215259	1	546	0	1107.95	PLN02466	-	cl33499
Ciclev10031155m	AdhE	specific	223944	66	536	0	585.415	COG1012	-	cl43307
Ciclev10019638m	ALDH	specific	215259	3	538	0	1110.65	PLN02466	-	cl33499
Ciclev10019638m	AdhE	specific	223944	58	528	0	576.555	COG1012	-	cl43307
Ciclev10019951m	ALDH	specific	425500	12	468	0	661.534	pfam00171	-	cl11961
Ciclev10019951m	AdhE	specific	223944	14	468	0	565.384	COG1012	-	cl43307
Fh1g02200	AdhE	specific	223944	7	443	1.9348e-99	306.915	COG1012	-	cl43307
Fh1g02220	Glutaredoxin	specific	239511	48	128	8.11769e-43	136.516	cd03419	-	cl00388
Fh1g24260	AdhE	specific	223944	116	501	3.35573e-90	284.959	COG1012	-	cl43307
Fh2g03790	AdhE	specific	223944	11	435	1.01091e-78	253.373	COG1012	-	cl43307
Fh3g30330	AdhE	specific	223944	15	475	1.08107e-89	282.648	COG1012	-	cl43307
Fh4g07530	ALDH	specific	425500	31	488	0	614.155	pfam00171	-	cl11961
Fh4g07530	AdhE	specific	223944	23	488	0	551.132	COG1012	-	cl43307
Fh4g07540	PLN02766	specific	215410	1	501	0	980.847	PLN02766	-	cl11961
Fh4g07540	ALDH	specific	425500	29	491	0	616.466	pfam00171	-	cl11961
Fh4g07540	AdhE	specific	223944	21	491	0	556.91	COG1012	-	cl43307
Fh4g07550	PLN02766	specific	215410	3	518	0	986.625	PLN02766	-	cl11961
Fh4g07550	ALDH	specific	425500	30	508	0	627.251	pfam00171	-	cl11961
Fh4g07550	AdhE	specific	223944	22	508	0	548.821	COG1012	-	cl43307
Fh5g04590	ALDH	specific	215259	3	538	0	1111.03	PLN02466	-	cl33499
Fh5g04590	AdhE	specific	223944	58	528	0	578.096	COG1012	-	cl43307
Fh7g28350	ALDH	specific	215259	1	556	0	1102.56	PLN02466	-	cl33499
Fh7g28350	AdhE	specific	223944	65	546	0	581.563	COG1012	-	cl43307
Chh225920	AdhE	specific	223944	11	435	1.00254e-81	261.077	COG1012	-	cl43307
Chh154130	AdhE	specific	223944	7	443	1.42972e-95	296.9	COG1012	-	cl43307
Chh002170	AdhE	specific	223944	15	451	4.2565e-95	295.744	COG1012	-	cl43307
Chh267520	ALDH	specific	215259	1	546	0	1114.88	PLN02466	-	cl33499
Chh267520	AdhE	specific	223944	66	536	0	589.652	COG1012	-	cl43307
Chh063700	ALDH	specific	215259	3	538	0	1108.33	PLN02466	-	cl33499
Chh063700	AdhE	specific	223944	58	528	0	578.866	COG1012	-	cl43307
Chh215320	AdhE	specific	223944	116	501	2.18623e-92	290.352	COG1012	-	cl43307
Chh091120	ALDH	specific	425500	29	491	0	608.762	pfam00171	-	cl11961
Chh091120	AdhE	specific	223944	21	491	0	554.213	COG1012	-	cl43307
Chh091130	PLN02766	specific	215410	3	502	0	1017.06	PLN02766	-	cl11961
Chh091130	ALDH	specific	425500	30	492	0	653.445	pfam00171	-	cl11961
Chh091130	AdhE	specific	223944	22	492	0	572.703	COG1012	-	cl43307
Chh154150	Glutaredoxin	specific	239511	48	129	3.44355e-44	139.212	cd03419	-	cl00388
Abu1g_002460	AdhE	specific	223944	3	448	3.13714e-93	291.122	COG1012	-	cl43307
Abu3g_018340	AdhE	specific	223944	15	451	2.02985e-98	304.604	COG1012	-	cl43307
Abu4g_006850	PLN02766	specific	215410	3	502	0	984.699	PLN02766	-	cl11961
Abu4g_006850	ALDH	specific	425500	30	492	0	631.489	pfam00171	-	cl11961
Abu4g_006850	AdhE	specific	223944	22	492	0	556.139	COG1012	-	cl43307
Abu5g_041540	ALDH	specific	215259	3	538	0	1073.67	PLN02466	-	cl33499
Abu5g_041540	AdhE	specific	223944	58	528	0	575.014	COG1012	-	cl43307
Abu1g_020550	AdhE	specific	223944	116	501	1.15884e-91	288.811	COG1012	-	cl43307
Abu4g_006880	PLN02766	specific	215410	1	503	0	995.869	PLN02766	-	cl11961
Abu4g_006880	ALDH	specific	425500	31	493	0	638.422	pfam00171	-	cl11961
Abu4g_006880	AdhE	specific	223944	23	493	0	570.777	COG1012	-	cl43307
Abu2g_027950	AdhE	specific	223944	11	435	1.4226e-76	247.595	COG1012	-	cl43307
Abu1g_002480	Glutaredoxin	specific	239511	48	140	3.47674e-39	126.886	cd03419	-	cl00388
Abu4g_006860	ALDH	specific	425500	29	491	0	607.991	pfam00171	-	cl11961
Abu4g_006860	AdhE	specific	223944	21	491	0	546.895	COG1012	-	cl43307
Abu7g_022180	ALDH	specific	215259	1	544	0	1116.42	PLN02466	-	cl33499
Abu7g_022180	AdhE	specific	223944	64	534	0	589.652	COG1012	-	cl43307
HP099640	ALDH	specific	215259	3	538	0	1110.65	PLN02466	-	cl33499
HP099640	AdhE	specific	223944	58	528	0	585.415	COG1012	-	cl43307
HP147290	Glutaredoxin	specific	239511	48	115	3.63718e-36	120.337	cd03419	-	cl00388
HP201550	PLN02766	specific	215410	1	487	0	983.543	PLN02766	-	cl11961
HP201550	ALDH	specific	425500	15	477	0	640.733	pfam00171	-	cl11961
HP201550	AdhE	specific	223944	7	477	0	564.229	COG1012	-	cl43307
HP129840	AdhE	specific	223944	52	501	4.90683e-88	279.181	COG1012	-	cl43307
HP213710	ALDH	specific	215259	1	543	0	1119.51	PLN02466	-	cl33499
HP213710	AdhE	specific	223944	63	537	0	589.267	COG1012	-	cl43307
HP041020	AdhE	specific	223944	9	433	1.8434e-83	265.314	COG1012	-	cl43307
HP201560	PLN02766	specific	215410	1	487	0	1006.65	PLN02766	-	cl11961
HP201560	ALDH	specific	425500	15	477	0	644.97	pfam00171	-	cl11961
HP201560	AdhE	specific	223944	7	477	0	569.621	COG1012	-	cl43307
HP028420	AdhE	specific	223944	15	451	5.87365e-95	295.359	COG1012	-	cl43307
HP201540	ALDH	specific	425500	28	481	0	606.065	pfam00171	-	cl11961
HP201540	AdhE	specific	223944	28	481	0	538.035	COG1012	-	cl43307
HP147310	AdhE	specific	223944	7	437	5.87167e-98	302.678	COG1012	-	cl43307
Cg1g005040	Glutaredoxin	specific	239511	48	129	4.78351e-44	138.827	cd03419	-	cl00388
Cg1g005060	AdhE	specific	223944	7	413	2.87501e-94	292.278	COG1012	-	cl43307
Cg4g008530	ALDH	specific	425500	29	491	0	613.769	pfam00171	-	cl11961
Cg4g008530	AdhE	specific	223944	21	491	0	554.213	COG1012	-	cl43307
Cg4g008520	ALDH	specific	425500	15	479	0	609.147	pfam00171	-	cl11961
Cg4g008520	AdhE	specific	223944	7	479	0	544.583	COG1012	-	cl43307
Cg4g008540	PLN02766	specific	215410	3	525	0	1009.35	PLN02766	-	cl11961
Cg4g008540	ALDH	specific	425500	30	515	0	642.274	pfam00171	-	cl11961
Cg4g008540	AdhE	specific	223944	22	515	0	563.073	COG1012	-	cl43307
Cg3g016710	AdhE	specific	223944	15	451	4.58866e-95	295.744	COG1012	-	cl43307
Cg7g019540	ALDH	specific	215259	1	546	0	1112.96	PLN02466	-	cl33499
Cg7g019540	AdhE	specific	223944	66	536	0	588.881	COG1012	-	cl43307
Cg1g024240	AdhE	specific	223944	80	465	1.42783e-91	287.27	COG1012	-	cl43307
Cg5g004770	ALDH	specific	215259	3	538	0	1107.18	PLN02466	-	cl33499
Cg5g004770	AdhE	specific	223944	58	528	0	580.407	COG1012	-	cl43307
JLX198840	Glutaredoxin	specific	239511	48	129	4.33837e-40	128.812	cd03419	-	cl00388
JLX191870	ALDH	specific	215259	1	544	0	1101.4	PLN02466	-	cl33499
JLX191870	AdhE	specific	223944	64	534	0	596.971	COG1012	-	cl43307
JLX091420	AdhE	specific	223944	7	443	2.39095e-100	309.226	COG1012	-	cl43307
JLX049760	ALDH	specific	425500	1	413	0	596.05	pfam00171	-	cl11961
JLX049760	AdhE	specific	223944	1	413	0	519.931	COG1012	-	cl43307
JLX092310	Glutaredoxin	specific	239511	48	115	1.64812e-38	125.345	cd03419	-	cl00388
JLX127010	AdhE	specific	223944	15	451	2.69635e-94	293.818	COG1012	-	cl43307
JLX201320	AdhE	specific	223944	11	428	1.21619e-74	242.202	COG1012	-	cl43307
JLX010160	AdhE	specific	223944	116	501	1.55513e-90	285.729	COG1012	-	cl43307
JLX038130	PLN02766	specific	215410	3	502	0	1026.69	PLN02766	-	cl11961
JLX038130	ALDH	specific	425500	30	492	0	654.6	pfam00171	-	cl11961
JLX038130	AdhE	specific	223944	22	492	0	576.17	COG1012	-	cl43307
JLX036520	ALDH	specific	425500	12	427	0	567.931	pfam00171	-	cl11961
JLX036520	AdhE	specific	223944	11	427	7.64204e-178	504.908	COG1012	-	cl43307
MSYJ193390	AdhE	specific	223944	11	348	5.82452e-49	172.095	COG1012	-	cl43307
MSYJ271990	AdhE	specific	223944	11	403	1.12182e-67	223.327	COG1012	-	cl43307
MSYJ261720	ALDH	specific	215259	1	546	0	1109.1	PLN02466	-	cl33499
MSYJ261720	AdhE	specific	223944	66	536	0	585.415	COG1012	-	cl43307
MSYJ085720	AdhE	specific	223944	15	451	4.58866e-95	295.744	COG1012	-	cl43307
MSYJ099650	AdhE	specific	223944	116	501	1.48181e-91	288.426	COG1012	-	cl43307
MSYJ149900	PLN02766	specific	215410	3	502	0	1011.66	PLN02766	-	cl11961
MSYJ149900	ALDH	specific	425500	30	492	0	651.904	pfam00171	-	cl11961
MSYJ149900	AdhE	specific	223944	22	492	0	577.711	COG1012	-	cl43307
MSYJ149920	ALDH	specific	425500	15	427	0	531.337	pfam00171	-	cl11961
MSYJ149920	AdhE	specific	223944	7	427	2.9802e-166	475.633	COG1012	-	cl43307
MSYJ277870	AdhE	specific	223944	7	443	2.80925e-99	306.53	COG1012	-	cl43307
MSYJ277830	Glutaredoxin	specific	239511	48	129	3.44355e-44	139.212	cd03419	-	cl00388
MSYJ231590	ALDH	specific	215259	3	538	0	1107.18	PLN02466	-	cl33499
MSYJ231590	AdhE	specific	223944	58	528	0	576.94	COG1012	-	cl43307
LW303180	AdhE	specific	223944	15	451	4.58866e-95	295.744	COG1012	-	cl43307
LW194890	PLN02766	specific	215410	3	502	0	1017.06	PLN02766	-	cl11961
LW194890	ALDH	specific	425500	30	492	0	653.83	pfam00171	-	cl11961
LW194890	AdhE	specific	223944	22	492	0	573.473	COG1012	-	cl43307
LW276040	AdhE	specific	223944	7	443	1.79787e-96	299.211	COG1012	-	cl43307
LW238680	AdhE	specific	223944	11	435	2.1816e-79	254.913	COG1012	-	cl43307
LW064330	ALDH	specific	215259	3	538	0	1109.49	PLN02466	-	cl33499
LW064330	AdhE	specific	223944	58	528	0	576.94	COG1012	-	cl43307
LW088060	ALDH	specific	215259	1	544	0	1109.88	PLN02466	-	cl33499
LW088060	AdhE	specific	223944	64	534	0	584.644	COG1012	-	cl43307
LW276020	Glutaredoxin	specific	239511	48	129	3.44355e-44	139.212	cd03419	-	cl00388
LW194860	ALDH	specific	425500	31	490	0	618.392	pfam00171	-	cl11961
LW194860	AdhE	specific	223944	23	490	0	550.361	COG1012	-	cl43307
LW051880	AdhE	specific	223944	63	448	1.72763e-91	286.5	COG1012	-	cl43307
LW194870	ALDH	specific	425500	29	491	0	613.384	pfam00171	-	cl11961
LW194870	AdhE	specific	223944	21	491	0	553.443	COG1012	-	cl43307
Cms008830	ALDH	specific	215259	3	538	0	1111.8	PLN02466	-	cl33499
Cms008830	AdhE	specific	223944	58	528	0	577.711	COG1012	-	cl43307
Cms202770	AdhE	specific	223944	11	409	3.22549e-78	251.832	COG1012	-	cl43307
Cms061410	AdhE	specific	223944	7	443	3.16211e-99	306.145	COG1012	-	cl43307
Cms236510	ALDH	specific	425500	30	371	2.6412e-166	473.557	pfam00171	C	cl11961
Cms236510	AdhE	specific	223944	22	371	9.94855e-147	424.401	COG1012	C	cl43307
Cms240790	AdhE	specific	223944	116	501	2.32139e-91	288.041	COG1012	-	cl43307
Cms061390	Glutaredoxin	specific	239511	48	129	9.6439e-44	138.056	cd03419	-	cl00388
Cms022780	ALDH	specific	425500	29	458	0	560.612	pfam00171	-	cl11961
Cms022780	AdhE	specific	223944	21	458	1.12546e-176	503.367	COG1012	-	cl43307
Cms022770	ALDH	specific	425500	7	288	1.02216e-151	432.34	pfam00171	N	cl11961
Cms022770	AdhE	specific	223944	5	288	4.00738e-128	372.784	COG1012	N	cl43307
Cms236500	ALDH	specific	425500	29	491	0	614.155	pfam00171	-	cl11961
Cms236500	AdhE	specific	223944	21	491	0	555.369	COG1012	-	cl43307
Cms229550	ALDH	specific	215259	1	545	0	1111.8	PLN02466	-	cl33499
Cms229550	AdhE	specific	223944	65	535	0	588.496	COG1012	-	cl43307
Cms083410	AdhE	specific	223944	15	451	1.34225e-94	294.589	COG1012	-	cl43307
Cm003160	ALDH	specific	425500	3	386	1.34942e-154	446.593	pfam00171	-	cl11961
Cm003160	AdhE	specific	223944	7	386	1.6711e-130	385.881	COG1012	-	cl43307
Cm015990	AdhE	specific	223944	3	439	1.85363e-98	304.219	COG1012	-	cl43307
Cm016010	Glutaredoxin	specific	239511	48	140	1.8841e-39	127.656	cd03419	-	cl00388
Cm022230	AdhE	specific	223944	15	451	1.65487e-95	296.9	COG1012	-	cl43307
Cm075970	ALDH	specific	215259	1	546	0	1111.42	PLN02466	-	cl33499
Cm075970	AdhE	specific	223944	66	536	0	588.496	COG1012	-	cl43307
Cm134300	ALDH	specific	215259	3	538	0	1108.72	PLN02466	-	cl33499
Cm134300	AdhE	specific	223944	58	528	0	579.251	COG1012	-	cl43307
Cm172710	AdhE	specific	223944	116	501	1.90249e-92	290.737	COG1012	-	cl43307
Cm234590	PLN02766	specific	215410	3	535	0	1003.19	PLN02766	-	cl11961
Cm234590	ALDH	specific	425500	30	525	0	639.192	pfam00171	-	cl11961
Cm234590	AdhE	specific	223944	22	525	0	559.606	COG1012	-	cl43307
Cm234600	ALDH	specific	425500	29	491	0	616.466	pfam00171	-	cl11961
Cm234600	AdhE	specific	223944	21	496	0	557.68	COG1012	-	cl43307
Cm250820	AdhE	specific	223944	11	405	2.97149e-74	240.661	COG1012	-	cl43307
Cm308710	ALDH	specific	425500	1	413	0	599.517	pfam00171	-	cl11961
Cm308710	AdhE	specific	223944	1	413	0	527.249	COG1012	-	cl43307
Cm309260	ALDH	specific	425500	1	413	0	599.517	pfam00171	-	cl11961
Cm309260	AdhE	specific	223944	1	413	0	527.249	COG1012	-	cl43307
Cm318610	AdhE	specific	223944	1	147	2.11042e-56	182.881	COG1012	N	cl43307
Cs_ont_7g024770	ALDH	specific	215259	1	546	0	1107.95	PLN02466	-	cl33499
Cs_ont_7g024770	AdhE	specific	223944	66	536	0	585.415	COG1012	-	cl43307
Cs_ont_5g046100	ALDH	specific	215259	3	538	0	1107.18	PLN02466	-	cl33499
Cs_ont_5g046100	AdhE	specific	223944	58	528	0	580.407	COG1012	-	cl43307
Cs_ont_4g007390	ALDH	specific	425500	31	392	2.24922e-167	477.023	pfam00171	-	cl11961
Cs_ont_4g007390	AdhE	specific	223944	23	392	1.26347e-146	424.786	COG1012	-	cl43307
Cs_ont_2g032290	AdhE	specific	223944	11	435	3.79566e-79	254.143	COG1012	-	cl43307
Cs_ont_4g007430	PLN02766	specific	215410	3	502	0	1017.83	PLN02766	-	cl11961
Cs_ont_4g007430	ALDH	specific	425500	30	492	0	652.289	pfam00171	-	cl11961
Cs_ont_4g007430	AdhE	specific	223944	22	492	0	572.703	COG1012	-	cl43307
Cs_ont_4g007400	ALDH	specific	425500	29	491	0	616.466	pfam00171	-	cl11961
Cs_ont_4g007400	AdhE	specific	223944	21	491	0	557.295	COG1012	-	cl43307
Cs_ont_1g006590	AdhE	specific	223944	116	501	1.48181e-91	288.426	COG1012	-	cl43307
Cs_ont_1g027420	Glutaredoxin	specific	239511	48	140	1.8841e-39	127.656	cd03419	-	cl00388
Cs_ont_1g027440	AdhE	specific	223944	7	443	1.90553e-98	304.219	COG1012	-	cl43307
Cs_ont_3g009120	AdhE	specific	223944	15	451	4.58866e-95	295.744	COG1012	-	cl43307
SYT063010	PLN02766	specific	215410	4	502	0	1022.45	PLN02766	-	cl11961
SYT063010	ALDH	specific	425500	30	492	0	654.215	pfam00171	-	cl11961
SYT063010	AdhE	specific	223944	22	492	0	578.096	COG1012	-	cl43307
SYT034410	ALDH	specific	215259	1	543	0	1129.52	PLN02466	-	cl33499
SYT034410	AdhE	specific	223944	63	537	0	587.341	COG1012	-	cl43307
SYT150950	AdhE	specific	223944	59	428	6.22439e-75	242.972	COG1012	-	cl43307
SYT187430	AdhE	specific	223944	15	451	2.67668e-97	301.522	COG1012	-	cl43307
SYT063000	ALDH	specific	425500	34	332	3.77625e-125	366.471	pfam00171	-	cl11961
SYT063000	AdhE	specific	223944	21	332	4.96233e-109	325.79	COG1012	-	cl43307
SYT110780	Glutaredoxin	specific	239511	48	129	2.12642e-44	139.597	cd03419	-	cl00388
SYT096140	ALDH	specific	215259	3	538	0	1092.16	PLN02466	-	cl33499
SYT096140	AdhE	specific	223944	58	528	0	587.726	COG1012	-	cl43307
SYT110760	AdhE	specific	223944	1	437	8.95637e-95	294.589	COG1012	-	cl43307
SYT130670	AdhE	specific	223944	11	438	2.04655e-79	254.913	COG1012	-	cl43307
SYT062990	ALDH	specific	425500	15	424	7.54082e-153	440.815	pfam00171	-	cl11961
SYT062990	AdhE	specific	223944	7	421	7.94525e-139	405.526	COG1012	-	cl43307
XGF248960	AdhE	specific	223944	11	435	1.41104e-80	257.995	COG1012	-	cl43307
XGF251160	ALDH	specific	425500	1	320	3.5884e-155	443.126	pfam00171	-	cl11961
XGF251160	AdhE	specific	223944	1	320	1.59691e-133	388.578	COG1012	C	cl43307
XGF053270	AdhE	specific	223944	116	501	1.721e-91	288.041	COG1012	-	cl43307
XGF053910	ALDH	specific	425500	29	453	1.76725e-180	512.462	pfam00171	-	cl11961
XGF053910	AdhE	specific	223944	21	453	3.5543e-159	458.684	COG1012	-	cl43307
XGF170200	AdhE	specific	223944	15	451	4.58866e-95	295.744	COG1012	-	cl43307
XGF230030	Glutaredoxin	specific	239511	48	129	3.44355e-44	139.212	cd03419	-	cl00388
XGF053900	PLN02766	specific	215410	3	502	0	1017.83	PLN02766	-	cl11961
XGF053900	ALDH	specific	425500	30	492	0	651.904	pfam00171	-	cl11961
XGF053900	AdhE	specific	223944	22	492	0	571.933	COG1012	-	cl43307
XGF080120	ALDH	specific	215259	3	538	0	1107.18	PLN02466	-	cl33499
XGF080120	AdhE	specific	223944	58	528	0	580.407	COG1012	-	cl43307
XGF221010	ALDH	specific	215259	51	596	0	1117.96	PLN02466	-	cl33499
XGF221010	AdhE	specific	223944	116	586	0	590.807	COG1012	-	cl43307
XGF251180	ALDH	specific	425500	29	369	5.43118e-132	386.116	pfam00171	C	cl11961
XGF251180	AdhE	specific	223944	21	369	1.30444e-122	362.769	COG1012	C	cl43307
XGF053920	ALDH	specific	425500	31	456	0	562.923	pfam00171	-	cl11961
XGF053920	AdhE	specific	223944	23	456	7.21046e-176	501.441	COG1012	-	cl43307
XGF230000	AdhE	specific	223944	7	423	7.48786e-84	265.699	COG1012	-	cl43307
Cic208750	AdhE	specific	223944	15	451	4.58866e-95	295.744	COG1012	-	cl43307
Cic015100	AdhE	specific	223944	7	413	6.57845e-94	291.507	COG1012	-	cl43307
Cic255790	ALDH	specific	215259	1	546	0	1111.8	PLN02466	-	cl33499
Cic255790	AdhE	specific	223944	66	536	0	591.578	COG1012	-	cl43307
Cic064640	ALDH	specific	425500	30	492	0	622.244	pfam00171	-	cl11961
Cic064640	AdhE	specific	223944	22	492	0	554.599	COG1012	-	cl43307
Cic050840	AdhE	specific	223944	116	501	1.5301e-91	288.426	COG1012	-	cl43307
Cic064630	ALDH	specific	425500	31	487	0	616.851	pfam00171	-	cl11961
Cic064630	AdhE	specific	223944	23	487	0	557.295	COG1012	-	cl43307
Cic013770	AdhE	specific	223944	11	435	2.0927e-81	260.306	COG1012	-	cl43307
Cic081520	ALDH	specific	215259	3	524	0	1087.53	PLN02466	-	cl33499
Cic081520	AdhE	specific	223944	44	514	0	578.096	COG1012	-	cl43307
Cic015120	Glutaredoxin	specific	239511	48	140	1.8841e-39	127.656	cd03419	-	cl00388
Cic019720	AdhE	specific	223944	11	435	2.0705e-81	260.306	COG1012	-	cl43307
Pt7g019430	AdhE	specific	223944	7	443	5.01533e-98	303.063	COG1012	-	cl43307
Pt3g005700	ALDH	specific	215259	3	538	0	1113.34	PLN02466	-	cl33499
Pt3g005700	AdhE	specific	223944	58	528	0	578.866	COG1012	-	cl43307
Pt2g003030	AdhE	specific	223944	11	435	1.53599e-81	260.691	COG1012	-	cl43307
Pt1g006830	ALDH	specific	425500	29	491	0	611.073	pfam00171	-	cl11961
Pt1g006830	AdhE	specific	223944	21	491	0	550.747	COG1012	-	cl43307
Pt4g004290	ALDH	specific	215259	1	547	0	1109.88	PLN02466	-	cl33499
Pt4g004290	AdhE	specific	223944	67	537	0	586.955	COG1012	-	cl43307
Pt1g002300	ALDH	specific	425500	31	346	1.38301e-134	392.665	pfam00171	C	cl11961
Pt1g002300	AdhE	specific	223944	23	346	4.15325e-118	350.828	COG1012	C	cl43307
Pt5g024360	AdhE	specific	223944	116	501	1.82541e-90	285.729	COG1012	-	cl43307
Pt1g002280	PLN02766	specific	215410	3	502	0	1024.37	PLN02766	-	cl11961
Pt1g002280	ALDH	specific	425500	30	492	0	658.067	pfam00171	-	cl11961
Pt1g002280	AdhE	specific	223944	22	492	0	577.325	COG1012	-	cl43307
Pt1g006820	PLN02766	specific	215410	3	502	0	1024.37	PLN02766	-	cl11961
Pt1g006820	ALDH	specific	425500	30	492	0	658.067	pfam00171	-	cl11961
Pt1g006820	AdhE	specific	223944	22	492	0	577.325	COG1012	-	cl43307
Pt1g002290	ALDH	specific	425500	29	491	0	613.384	pfam00171	-	cl11961
Pt1g002290	AdhE	specific	223944	21	491	0	552.287	COG1012	-	cl43307
Pt7g019410	Glutaredoxin	specific	239511	48	129	9.6439e-44	138.056	cd03419	-	cl00388
Pt5g008110	AdhE	specific	223944	15	442	1.04181e-92	289.581	COG1012	-	cl43307

## Sheet: S5
Supplementary Table S5. Appendix of genome and TE anotation
CodeName	LatinName	Percentage of genome	AssembleSize	AssemblyLevel	OriginalAnnot	ConsensusTEs	IntactTE	IntactLTR
JLX	M. paniculata	41.76	217786588	scaffold	0.291	1873	3587	445
AEG	A. marmelos	48.74	275993979	Contig	0.3581	1698	4612	686
HKC	A. buxfoliata	52.61	304232257	Chromosome	0.4061	2824	10570	1503
HP	C. lansium	52.72	313212262	Contig	0.43	3153	9803	1336
ZK	C. trifoliata	54.29	303115455	Chromosome	0.4256	2867	10345	1496
SYT	L. scandens	54.99	342826987	Contig	0.4413	2440	7758	1092
GCF	C. clementina	55.63	301386998	scaffold	0.4392	3232	12396	1659
GJ	C. hindsii	57.3	323733930	Chromosome	0.459	3486	18921	2730
HH	C. hongheensis	57.44	355123163	Contig	0.4616	3882	8629	1087
JZ	C. reticulata	57.82	347457508	scaffold	0.4554	3473	6928	809
RL	C. medica	58.32	406057947	scaffold	0.4717	3225	8303	1076
XGF	C. maxima Xipi Majia	58.38	354961548	Contig	0.4686	3798	14579	2025
AZM	C. australasica	58.93	358023465	Contig	0.4796	3803	13882	1983
CMJ	C. grandis (L.) Osbeck.cv.Cupi Majiayou	59.64	367609127	Chromosome	0.4896	3940	15932	2208
HWB	C. grandis (L.) Osbeck.cv. Wanbaiyou	59.66	345779982	Chromosome	0.4902	3558	14532	1996
SWO	C. sinensis	60.17	336647285	Chromosome	0.4942	3494	14787	2049
ZGYCC	C. ichangensis	60.31	364697530	Contig	0.4916	3920	16255	2265
MSYG	C. mangshanensis	61.97	370986451	Contig	0.5215	3597	11106	1535
LW	C. linwuensis	63.54	392845825	Contig	0.5384	3648	14285	1979
CGI	C. gilletiana	64.76	419123650	Contig	0.5624	4206	14765	2007
